# Supplementary material for: The Warmth of Sarudango: Modelling the Huddling Behaviour of Japanese Macaques (Macaca fuscata)
Source: Animals (Basel). 2024 Dec 1;14(23):3468. doi: 10.3390/ani14233468 (PMC11640321; doi:10.3390/ani14233468)
Supplement: Supplementary file 1 [file animals-14-03468-s001.zip]

Archive with 1 entries (1 files):
- animals-3280608-supplementary.pdf
